# Supplementary material for: Natural variation at XND1 impacts root hydraulics and trade-off for stress responses in Arabidopsis
Source: Nat Commun. 2018 Sep 24;9:3884. doi: 10.1038/s41467-018-06430-8 (PMC6155316; doi:10.1038/s41467-018-06430-8)
Supplement: Supplementary file 3 — Supplementary Data 1 [file 41467_2018_6430_MOESM3_ESM.xlsx]

## Sheet: Sheet1
Supplementary Data 1. Lpr characterization of natural accessions.
Accession name	Accession ID	Lpr (ml/g/hr/Mpa)	SE	N
Pa-2	7291	224.8	25.3	4
Pr-0	7310	200.4	13.8	5
Pla-0	7300	145.6	32.2	5
C24	6906	196	27.7	5
Mr-0	7522	171.8	18	4
Mz-0	6940	184.2	20.4	5
Tiv-1	7355	119.5	10.5	4
Uk-1	7378	248.2	19.5	6
Ann-1	6994	104.5	13.3	4
Ang-0	8254	145.8	21.7	6
Kulturen-1	8240	111.6	11.6	5
Gr-1	8300	149.7	12.3	6
Var2-1	7516	71.4	17.6	5
Jl-3	7424	170.3	36	4
Gy-0	8214	244.7	14	6
Pn-0	7307	168.8	25.3	5
Bor-1	5837	121.7	10.5	6
Co-2	7078	146	18.9	6
MNF-Pot-68	1867	93.8	16.7	5
Tha-1	7353	131	16	6
Se-0	6961	141.3	17.7	6
Mt-0	6939	136.8	22.3	5
Sq-8	6967	151.2	13.2	6
Bla-1	7015	148	18.7	5
Bu-0	8271	114.2	17.3	5
Pa-1	8353	130.6	30.9	5
Pent-1	2187	142.5	4.9	6
Da-0	7094	156	17.3	4
Hov4-1	8306	94.7	13.4	6
Lc-0	8323	100.5	13.8	6
Nw-0	7258	120	16.4	5
Li-7	7231	116.5	8.1	6
Hi-0	8304	187.2	19.3	6
Ge-0	8297	132.2	7.7	5
Ga-0	6919	160.7	16.4	6
WAR	7477	176.4	23.7	5
CIBC5	6730	94.3	22.2	4
Lip-0	8325	175	10.4	4
Ste-3	2290	152.8	12.1	5
Ka-0	8314	138.8	31.6	6
Hs-0	8310	157.2	18	5
Cvi-0	6911	137.8	27.9	5
Van-0	6977	120.5	15.6	4
Est-1	6916	178.3	36.1	6
Di-1	7098	268.7	31.8	6
Hod	8235	120.7	12.7	6
Tamm-2	6968	109.2	9.8	5
Blh-1	7034	175	9.1	4
Kl-5	7199	188.2	14.1	6
Ven-1	7384	108	20.2	4
Map-42	2057	146.2	11.8	6
Fei-0	8215	216	20.9	5
Pu2-23	6951	139	8.3	6
Boot-1	7026	191.6	21.8	5
Lm-2	8329	141.7	10	6
Ty-0	7351	89.4	12.2	5
An-1	6898	139.2	19.5	6
Hey-1	7166	154.3	19.6	4
Bur-0	6905	106.5	15.3	4
Jm-1	7178	194.6	8.7	5
Or-0	7282	155.2	11.3	5
Amel-1	6990	87.8	15.3	6
HSm	8236	155.3	18.9	6
N13	7438	148.3	16.3	6
Wa-1	6978	131	21.8	6
Do-0	7102	133.5	18.2	4
Liarum	8241	135.5	9.5	6
Sapporo-0	7330	134.4	27.6	5
Aa-0	7000	125.2	17.9	5
Duk	6008	159.8	27.6	5
Es-0	7126	100.7	10	6
LDV-58	149	123.8	5.6	6
Zdr-6	6985	142.6	9.9	5
Kno-18	6928	119.2	12.1	6
Br-0	6904	156.3	15.8	4
NFA-8	6944	186.3	15.2	4
Ler-1	6932	183.7	8.5	6
Ts-1	6970	91.8	5.5	4
Wil-1	100000	163	12	6
Utrecht	7382	146.2	9.6	5
HR-5	6924	133	16.1	5
Gel-1	7143	135	14.5	6
Rak-2	8365	213.8	18.4	6
Ba-1	7014	97.5	3.6	4
Bsch-0	7032	124.3	19.4	6
Ca-0	7062	127	8.2	4
Tottarp-2	6243	113.5	11.8	6
Ors-1	7283	126	12.1	4
Zu-1	7418	193.2	15.2	6
St-0	8387	140.4	16.3	5
Ep-0	7123	213.2	20.3	6
Chat-1	7071	132	18.4	6
Bor-4	6903	133.6	17	5
Gie-0	7147	133.2	8.2	5
Lp2-6	7521	122.8	11.2	6
Nd-1	6942	103.7	20.3	6
Krot-2	7205	174.4	12.3	5
NFA-10	6943	147.3	6.1	4
Ag-0	6897	112.2	22	5
Kr-0	7201	141.6	10.2	5
Bs-2	7004	96.3	19.6	6
Mnz-0	7244	113	10.7	5
In-0	8311	103.7	4	6
Yo-0	6983	122.3	12	6
LAC-5	96	139.7	10.4	6
LL-0	6933	183.8	14.1	6
Rsch-4	8374	130	20.7	6
Tsu-0	7373	146.2	14.3	5
Hau-0	7164	126.7	18.1	6
Kin-0	6926	107.6	10.4	5
Gd-1	8296	161.8	16.7	6
Can-0	8274	126.2	20.6	5
Tscha-1	7372	141	31.8	4
Uod-7	6976	108.8	10.9	6
No-0	7275	168	23.9	5
Li-3	7224	178.2	25.3	6
Wei-0	7403	204.8	9.2	4
Lisse	8430	66.7	7.6	6
Col-0	6909	132.5	13.7	6
Si-0	7337	123.4	21.5	5
Lp2-2	7520	134.2	25.6	5
Sap-0	8378	130.8	10.9	5
Alc-0	6988	167.2	33.5	5
Ba1-2	8256	145.2	30.5	6
Oy-0	6946	135.5	14.7	6
Bay-0	6899	136	31.2	5
Sh-0	7331	132.5	9.2	6
Sg-1	7344	111.3	14.7	4
Shahdara	6962	133.2	21.6	6
Kelsterbach-4	8420	116.6	13.4	5
Ct-1	6910	143.8	13.7	6
Ha-0	7163	186.2	8.3	5
Ren-1	6959	131.8	10.8	6
Ra-0	6958	180.3	12.8	6
Per-1	8354	148.7	20.1	6
CIBC-17	6907	125.8	19.9	5
Lz-0	6936	157.8	21.5	6
Mrk-0	6937	113.8	16.3	6
Wt-5	6982	147.8	20.4	6
Ull2-3	6973	109.5	15.4	6
Na-1	8343	104	14	5
Mh-0	7255	153.5	15.9	6
Old-1	7280	76.6	3.7	5
