# Supplementary material for: Natural variation at XND1 impacts root hydraulics and trade-off for stress responses in Arabidopsis
Source: Nat Commun. 2018 Sep 24;9:3884. doi: 10.1038/s41467-018-06430-8 (PMC6155316; doi:10.1038/s41467-018-06430-8)
Supplement: Supplementary file 4 — Supplementary Data 2 [file 41467_2018_6430_MOESM4_ESM.xlsx]

## Sheet: Sheet1
Supplementary Data 2. Accessions used for XND1-based local association and haplogroup analysis.
Accession name	Accession ID	Lpr (ml/g/hr/Mpa)	SE	n	Haplogroups*
Got-7	6921	96.8	13.9	5	H1
Sanna-2	8376	130.2	15.2	5	H1
Bur-0	6905	106.5	15.3	4	H1
Hs-0	8310	157.2	18	5	H1
Nd-1	6942	103.7	20.3	6	H1
Old-1	7280	76.6	3.7	5	H1
Yo-0	6983	122.3	12	6	H1
Hh-0	7169	141.2	23.2	5	H2
Alc-0	6988	167.2	33.5	5	H2
Gie-0	7147	133.2	8.2	5	H2
Ste-3	2290	152.8	12.1	5	H2
Ty-0	7351	89.4	12.2	5	H2
Ba-1	7014	97.5	3.6	4	H2
Ts-1	6970	91.8	5.5	4	H2
Tomegap-2	6242	104.2	2.2	6	H3
App1-16	5832	103.6	13.7	5	H3
T1110	6100	102.5	8.3	4	H3
Boot-1	7026	191.6	21.8	5	H3
St-0	8387	140.4	16.3	5	H3
Tottarp-2	6243	113.5	11.8	6	H3
Ga-0	6919	160.7	16.4	6	H3
Rak-2	8365	213.8	18.4	6	H3
Ct-1	6910	143.8	13.7	6	H3
Utrecht	7382	146.2	9.6	5	H3
Ann-1	6994	104.5	13.3	4	H3
Wt-5	6982	147.8	20.4	6	H3
Kelsterbach-4	8420	116.6	13.4	5	H3
Sp-0	7343	122.7	11.7	6	H4
Eden-2	6913	123.8	8.6	4	H4
TDr-1	6188	137	14.3	6	H4
Blh-1	7034	175	9.1	4	H4
Duk	6008	159.8	27.6	5	H4
Sap-0	8378	130.8	10.9	5	H4
Can-0	8274	126.2	20.6	5	H4
Alst-1	6989	106.3	9.9	4	H5
Dra3-1	8283	129.8	15.9	5	H5
Koln	8239	148.7	22.3	6	H5
Lom1-1	6042	148	12.5	5	H5
Wl-0	7411	136	13.1	6	H5
Kro-0	7206	168.5	14.5	6	H5
Amel-1	6990	87.8	15.3	6	H5
An-1	6898	139.2	19.5	6	H5
Ang-0	8254	145.8	21.7	6	H5
Col-0	6909	132.5	13.7	6	H5
Ha-0	7163	186.2	8.3	5	H5
Hod	8235	120.7	12.7	6	H5
Kin-0	6926	107.6	10.4	5	H5
Mz-0	6940	184.2	20.4	5	H5
Bla-1	7015	148	18.7	5	H5
Van-0	6977	120.5	15.6	4	H5
Aa-0	7000	125.2	17.9	5	H5
Ag-0	6897	112.2	22	5	H5
C24	6906	196	27.7	5	H5
Gr-1	8300	149.7	12.3	6	H5
In-0	8311	103.7	4	6	H5
Ler-1	6932	183.7	8.5	6	H5
Mt-0	6939	136.8	22.3	5	H5
Ren-1	6959	131.8	10.8	6	H5
Se-0	6961	141.3	17.7	6	H5
Tha-1	7353	131	16	6	H5
Tsu-0	7373	146.2	14.3	5	H5
Tscha-1	7372	141	31.8	4	H5
Hey-1	7166	154.3	19.6	4	H5
Bor-4	6903	133.6	17	5	H5
Kl-5	7199	188.2	14.1	6	H5
Est-1	6916	207.2	36.1	6	H5
Nw-0	7258	120	16.4	5	H5
Bu-0	8271	114.2	17.3	5	H5
Ca-0	7062	127	8.2	4	H5
Or-0	7282	155.2	11.3	5	H5
Bsch-0	7032	124.3	19.4	6	H5
Rsch-4	8374	130	20.7	6	H5
Da(1)-12	7460	171.3	26.1	4	H6
Ting-1	7354	105.6	7	5	H6
Kn-0	7186	207.4	22.7	5	H6
Fei-0	8215	216	20.9	5	H6
Gel-1	7143	135	14.5	6	H6
Gy-0	8214	244.7	14	6	H6
Es-0	7126	100.7	10	6	H6
Wei-0	7403	204.8	9.2	4	H6
Shahdara	6962	133.2	21.6	6	H6
Uk-1	7378	248.2	19.5	6	H6
Rev-2	6076	128.2	12.9	5	No
Sparta-1	6085	91.2	18.2	5	No
Hovdala-2	6039	149	15.6	6	No
Sei-0	7333	166.5	21	6	No
Hn-0	7165	124.5	11.6	6	No
Pro-0	8213	189.4	8.5	5	No
Kas-2	8424	148.8	14.9	5	No
Edi-0	6914	145.6	14.2	5	No
JEA	91	103.7	13.7	6	No
Hov4-1	8306	94.7	13.4	6	No
Lm-2	8329	141.7	10	6	No
Bay-0	6899	157.3	31.2	5	No
Oy-0	6946	135.5	14.7	6	No
Bor-1	5837	121.7	10.5	6	No
Jl-3	7424	170.3	36	4	No
Hi-0	8304	187.2	19.3	6	No
NFA-10	6943	147.3	6.1	4	No
N13	7438	148.3	16.3	6	No
Ge-0	8297	132.2	7.7	5	No
Lp2-2	7520	134.2	25.6	5	No
Pu2-23	6951	139	8.3	6	No
Zu-1	7418	193.2	15.2	6	No
No-0	7275	168	23.9	5	No
Sg-1	7344	111.3	14.7	4	No
Cvi-0	6911	137.8	27.9	5	No
Ra-0	6958	180.3	12.8	6	No
Lp2-6	7521	122.8	11.2	6	No
Br-0	6904	156.3	15.8	4	No
Sq-8	6967	151.2	13.2	6	No
Lisse	8430	66.7	7.6	6	No
Note: * “H1” to “H6” indicate 6 haplogroups defined with 8 best Lpr-associated polymorphic sites in XND1. “No” indicates the haplotype groups with less than 5 accessions and not used for further comparative analysis.
