# Supplementary material for: Natural variation at XND1 impacts root hydraulics and trade-off for stress responses in Arabidopsis
Source: Nat Commun. 2018 Sep 24;9:3884. doi: 10.1038/s41467-018-06430-8 (PMC6155316; doi:10.1038/s41467-018-06430-8)
Supplement: Supplementary file 5 — Supplementary Data 3 [file 41467_2018_6430_MOESM5_ESM.xlsx]

## Sheet: C (1-4)
Supplementary Data 3. Lpr data for transgenic complementation lines of xnd1-5 with distinct allelic forms of XND1.
Lines	Lpr (ml/g/hr/Mpa)	Genotype
Col-0	182.883	Col-0
Col-0	163.791
Col-0	132.411
Col-0	125.814
Col-0	124.379
Col-0	96.4811
Col-0	110.527
Col-0	113.486
Col-0	122.753
Col-0	125.238
Col-0	129.639
Col-0	135.57
Col-0	141.896
Col-0	167.264
Col-0	175.157
Col-0	198.342
xnd1-5	195.907	xnd1-5
xnd1-5	207.171
xnd1-5	150.17
xnd1-5	165.407
xnd1-5	227.966
xnd1-5	155.178
xnd1-5	207.594
xnd1-5	119.287
xnd1-5	165.85
xnd1-5	225.832
xnd1-5	192.43
xnd1-5	107.779
xnd1-5	136.291
xnd1-5	176.282
C1-6	81.8308	xnd1-5/ProXND1::XND1(Bur-0)
C1-6	113.62
C1-6	170.424
C1-6	141.247
C1-6	132.41
C1-6	104.407
C1-6	127.611
C1-11	134.804
C1-11	70.049
C1-11	143.533
C1-11	108.295
C1-11	109.715
C1-11	106.605
C1-11	139.685
C1-11	121.206
C1-11	73.2939
C1-11	77.4163
C1-13	106.987
C1-13	107.727
C1-13	116.065
C1-13	113.466
C1-13	114.054
C1-13	102.619
C1-13	108.161
C1-13	138.632
C1-13	102.919
C1-13	123.015
C1-14	140.092
C1-14	124.877
C1-14	195.267
C1-14	85.1912
C1-14	174.729
C1-14	87.3051
C1-14	155.173
C1-14	55.8264
C1-14	121.637
C1-14	118.66
C2-3	139.09	xnd1-5/ProXND1::XND1(Ty-0)
C2-3	133.697
C2-3	76.3732
C2-3	67.7761
C2-3	144.989
C2-3	141.565
C2-3	70.3293
C2-3	62.6707
C2-4	95.2351
C2-4	152.706
C2-4	137.583
C2-4	133.089
C2-4	136.857
C2-4	222.216
C2-4	167.432
C2-4	137.624
C2-4	105.82
C2-4	110.182
C2-4	194.473
C2-4	94.5171
C2-4	122.369
C2-4	87.9934
C2-4	105.091
C2-4	126.263
C2-4	110.322
C2-5	124.61
C2-5	100.052
C2-5	176.052
C2-5	99.868
C2-5	161.801
C2-5	90.2654
C2-5	100.047
C2-5	108.508
C2-5	100.398
C3-4	143.643	xnd1-5/ProXND1::XND1(Col-0)
C3-4	144.913
C3-4	167.435
C3-4	119.739
C3-4	119.126
C3-4	139.248
C3-4	145.979
C3-4	111.859
C3-4	146.382
C3-4	145.939
C3-9	186.408
C3-9	165.987
C3-9	173.178
C3-9	143.874
C3-9	114.742
C3-9	129.652
C3-9	127.69
C3-9	78.0648
C3-9	105.101
C3-9	96.0416
C3-9	91.7403
C3-9	101.057
C3-9	78.1726
C3-9	122.437
C3-9	141.314
C3-9	102.583
C3-15	170.703
C3-15	157.058
C3-15	139.619
C3-15	104.564
C3-15	118.75
C3-15	203.489
C3-15	106.989
C3-15	124.841
C3-15	114.397
C3-16	183.086
C3-16	153.174
C3-16	103.042
C3-16	130.957
C3-16	149.431
C3-16	92.674
C3-16	109.468
C3-16	149.474
C3-16	107.256
C3-16	128.695
C3-16	119.76
C3-16	116.058
C3-16	153.202
C3-18	184.845
C3-18	257.669
C3-18	136.381
C3-18	147.288
C3-18	182.007
C3-18	143.276
C3-18	86.9497
C3-18	112.698
C3-18	131.004
C3-18	146.59
C3-18	155.711
C3-18	110.635
C3-18	115.815
C3-18	154.483
C3-18	131.28
C4-4	175.517	xnd1-5/ProXND1::XND1(Fei-0)
C4-4	140.707
C4-4	184.305
C4-4	139.596
C4-4	168.062
C4-4	166.648
C4-4	104.219
C4-4	166.514
C4-4	159.476
C4-4	164.084
C4-4	134.827
C4-4	131.854
C4-4	141.538
C4-4	109.398
C4-4	101.123
C4-5	155.96
C4-5	177.916
C4-5	153.104
C4-5	146.066
C4-5	113.796
C4-5	101.024
C4-5	184.461
C4-5	89.6687
C4-5	166.04
C4-5	103.912
C4-5	111.055
C4-5	63.3082
C4-5	129.597
C4-6	169.751
C4-6	182.997
C4-6	265.841
C4-6	160.645
C4-6	117
C4-6	142.548
C4-6	104.395
C4-6	109.361
C4-6	153.958
C4-6	128.929
C4-6	139.92
C4-6	145.918
C4-6	119.782
C4-6	129.155
C4-6	130.581
C4-6	163.494
C4-6	135.873
C4-6	177.625
C4-6	132.023
