# Supplementary material for: Natural variation at XND1 impacts root hydraulics and trade-off for stress responses in Arabidopsis
Source: Nat Commun. 2018 Sep 24;9:3884. doi: 10.1038/s41467-018-06430-8 (PMC6155316; doi:10.1038/s41467-018-06430-8)
Supplement: Supplementary file 6 — Supplementary Data 4 [file 41467_2018_6430_MOESM6_ESM.xlsx]

## Sheet: C1vs C5; C3 vs C6
Lpr data for transgenic complementation lines of xnd1-5 with allelic forms of XND1, either wild-type or with a site-directed mutation at SNPUTR.
Lines	Lpr (ml/g/hr/Mpa)	Genotype
C1-6	81.8308	xnd1-5/ProXND1::XND1(Bur-0)
C1-6	113.62
C1-6	170.424
C1-6	141.247
C1-6	132.41
C1-6	104.407
C1-6	127.611
C1-6	138.777
C1-6	75.5175
C1-6	89.7772
C1-6	99.2879
C1-6	101.668
C1-6	103.547
C1-6	108.597
C1-6	110.77
C1-6	115.488
C1-6	118.573
C1-6	121.794
C1-11	134.804
C1-11	70.049
C1-11	143.533
C1-11	108.295
C1-11	109.715
C1-11	106.605
C1-11	139.685
C1-11	121.206
C1-11	73.2939
C1-11	77.4163
C1-11	62.3693
C1-11	71.4915
C1-11	73.1627
C1-11	83.1165
C1-11	85.1232
C1-11	85.788
C1-11	88.5902
C1-11	101.008
C1-11	104.158
C1-11	105.106
C1-11	118.431
C1-11	120.536
C1-11	136.658
C1-11	140.295
C1-11	146.7
C1-11	149.057
C1-11	150.598
C1-11	156.492
C1-13	106.987
C1-13	107.727
C1-13	116.065
C1-13	113.466
C1-13	114.054
C1-13	102.619
C1-13	108.161
C1-13	138.632
C1-13	102.919
C1-13	123.015
C1-13	40.6764
C1-13	52.8579
C1-13	73.7795
C1-13	79.019
C1-13	83.8953
C1-13	89.109
C1-13	93.3538
C1-13	95.0475
C1-13	99.7435
C1-13	100.141
C1-13	102.513
C1-13	105.62
C1-13	105.748
C1-13	106.662
C1-13	115.204
C1-13	129.355
C1-13	135.637
C1-14	140.092
C1-14	124.877
C1-14	195.267
C1-14	85.1912
C1-14	174.729
C1-14	87.3051
C1-14	155.173
C1-14	55.8264
C1-14	121.637
C1-14	118.66
C1-14	144.185
C1-14	135.754
C1-14	109.039
C1-14	40.9531
C1-14	76.8789
C1-14	78.2057
C1-14	79.1674
C1-14	90.192
C1-14	94.3359
C1-14	101.929
C1-14	114.706
C1-14	117.265
C1-14	117.821
C1-14	127.865
C1-14	128.351
C1-14	137.561
C1-14	206.444
C5-2	116.124	xnd1-5/ProXND1::XND1(Bur-0-mut)
C5-2	198.041
C5-2	165.538
C5-2	174.795
C5-2	90.338
C5-2	156.703
C5-2	171.594
C5-2	91.1082
C5-2	146.75
C5-2	110.971
C5-2	134.82
C5-2	151.3
C5-2	125.674
C5-2	139.683
C5-2	139.485
C5-2	69.1404
C5-2	75.4255
C5-2	83.2158
C5-2	88.7911
C5-2	93.9422
C5-2	98.5125
C5-2	100.905
C5-2	111.502
C5-2	113.104
C5-2	134.074
C5-2	139.543
C5-2	145.448
C5-2	147.18
C5-2	165.588
C5-2	179.315
C5-3	130.725
C5-3	160.231
C5-3	142.705
C5-3	141.387
C5-3	251.486
C5-3	123.18
C5-3	120.881
C5-3	130.148
C5-3	129.593
C5-3	107.082
C5-3	187.269
C5-3	108.792
C5-3	154.249
C5-3	126.453
C5-3	130.458
C5-3	56.8652
C5-3	65.1476
C5-3	86.084
C5-3	90.7456
C5-3	94.6884
C5-3	99.7751
C5-3	102.645
C5-3	106.704
C5-3	112.671
C5-3	121.351
C5-3	127.898
C5-3	128.493
C5-3	141.853
C5-3	147.165
C5-14	118.841
C5-14	130.396
C5-14	97.5573
C5-14	118.73
C5-14	149.37
C5-14	86.8494
C5-14	145.586
C5-14	97.6161
C5-14	113.568
C5-14	75.8923
C5-14	82.2443
C5-14	82.3033
C5-14	86.1685
C5-14	91.1238
C5-14	92.3056
C5-14	101.554
C5-14	102.379
C5-14	111.473
C5-14	113.485
C5-14	117.043
C5-14	126.015
C5-14	142.382
C5-14	150.902
C3-15	170.703	xnd1-5/ProXND1::XND1(Col-0)
C3-15	157.058
C3-15	139.619
C3-15	104.564
C3-15	118.75
C3-15	203.489
C3-15	106.989
C3-15	124.841
C3-15	114.397
C3-15	146.245
C3-15	104.331
C3-15	108.633
C3-15	89.5634
C3-15	89.8851
C3-15	102.492
C3-16	183.086
C3-16	153.174
C3-16	103.042
C3-16	130.957
C3-16	149.431
C3-16	92.674
C3-16	109.468
C3-16	149.474
C3-16	107.256
C3-16	128.695
C3-16	119.76
C3-16	116.058
C3-16	153.202
C3-16	107.256
C3-16	88.0602
C3-16	105.437
C3-16	74.7327
C3-16	135.963
C3-16	99.9763
C3-18	184.845
C3-18	257.669
C3-18	136.381
C3-18	147.288
C3-18	182.007
C3-18	143.276
C3-18	86.9497
C3-18	112.698
C3-18	131.004
C3-18	146.59
C3-18	155.711
C3-18	110.635
C3-18	115.815
C3-18	154.483
C3-18	131.28
C3-18	143.302
C3-18	83.8118
C3-18	70.254
C3-18	88.1727
C3-4	143.643
C3-4	144.913
C3-4	167.435
C3-4	119.739
C3-4	119.126
C3-4	139.248
C3-4	145.979
C3-4	111.859
C3-4	146.382
C3-4	145.939
C3-4	132.633
C3-4	119.837
C3-4	151.599
C3-4	131.63
C3-4	96.0988
C3-4	110.815
C3-4	158.148
C3-4	129.741
C3-4	97.5073
C3-4	147.619
C3-9	186.408
C3-9	165.987
C3-9	173.178
C3-9	143.874
C3-9	114.742
C3-9	129.652
C3-9	127.69
C3-9	78.0648
C3-9	105.101
C3-9	96.0416
C3-9	91.7403
C3-9	101.057
C3-9	78.1726
C3-9	122.437
C3-9	141.314
C3-9	102.583
C3-9	154.976
C3-9	164.199
C3-9	132.196
C3-9	106.171
C3-9	143.606
C3-9	97.0589
C3-9	113.837
C3-9	71.7745
C3-9	109.422
C6-13	81.3458	xnd1-5/ProXND1::XND1(Col-0-mut)
C6-13	74.3148
C6-13	137.719
C6-13	163.609
C6-13	162.04
C6-13	266.223
C6-13	184.762
C6-13	155.342
C6-13	139
C6-13	96.1803
C6-13	154.787
C6-13	150.254
C6-13	91.1379
C6-13	119.473
C6-13	177.766
C6-13	105.666
C6-13	105.092
C6-13	138.706
C6-13	237.912
C6-13	132.676
C6-13	94.1194
C6-13	178.721
C6-2	141.351
C6-2	116.992
C6-2	106.114
C6-2	106.913
C6-2	130.744
C6-2	133.114
C6-2	161.298
C6-2	119.737
C6-2	142.774
C6-2	89.1289
C6-2	139.651
C6-2	136.608
C6-3	123.955
C6-3	106.784
C6-3	132.424
C6-3	81.8713
C6-3	122.958
C6-3	115.385
C6-3	135.121
C6-3	146.388
C6-3	117.858
C6-3	116.879
C6-3	174.557
C6-3	102.84
C6-3	103.817
C6-3	159.051
C6-3	121.189
C6-3	100.656
C6-3	125.022
C6-3	142.536
C6-3	130.216
C6-3	153.431
C6-8	124.287
C6-8	112.634
C6-8	99.2718
C6-8	113.479
C6-8	173.599
C6-8	91.4259
C6-8	68.8734
C6-8	119.971
C6-8	91.1419
C6-8	84.8234
C6-8	97.7174
C6-8	146.756
C6-8	156.061
C6-8	146.58
C6-8	128.348
C6-8	151.469
C6-8	151.999
